# Supplementary material for: A Genome-Wide RNAi Screen for Factors Involved in Neuronal Specification in Caenorhabditis elegans
Source: PLoS Genet. 2011 Jun 16;7(6):e1002109. doi: 10.1371/journal.pgen.1002109 (PMC3116913; doi:10.1371/journal.pgen.1002109)
Supplement: Table S1 — Genes that elicit a mixed ASE fate when knocked-down by RNAi. See Materials and Methods for a detailed description of scoring criteria. Abbreviations: ne, not embryonic lethal; wt, wildtype. (XLSX) [file pgen.1002109.s007.xlsx]

## Sheet: Supp Table 1 - Mixed
Gene name	Functional Category	Domain/Function	ASEL	Neurons	Muscle	Gut	Hyp	ASER	ASE
col-49	cell/organelle	Collagen	+/-					-	ne
npp-3	cell/organelle	Collagen	+/-					wt	+/-
D2096.8	chromatin	Nucleosome assembly (NAP family)	+/-					-	wt
rba-1	chromatin	Chromatin associated, WD40 domai (CAF1/NURF55)	+/-	-	+	+	-	-	ne
snfc-5	chromatin	SWI-SNF chromatin remodeling complex, Snf5 subunit	+/-	+	-	+	-	+/-	wt
pkc-3	blastomere	Protein kinase C	+/-					-	+/-
par-1	blastomere	Serine/threonine kinase	+/-					-	ne
gsk-3	blastomere	Protein Kinase	+/-					+/-	+/-
nuo-3	metabolism	NADH:ubiquinone oxidoreductase	+/-					-	wt
kin-10	signaling	Casein kinase II	+/-					+	+
rnp-7	splcing	U1 small nuclear ribonucleoprotein (RRM domain)	+/-					+/-	+/-
pfs-2	splcing	Polyadenylation factor I complex, subunit PFS2	+/-					-	-
rnp-4	splcing	member of the exon-exon junction complex (RRM)	+/-					-	ne
bed-1	transcription	BED-type Zn finger domain	+/-					ne	ne
