# Supplementary material for: A Genome-Wide RNAi Screen for Factors Involved in Neuronal Specification in Caenorhabditis elegans
Source: PLoS Genet. 2011 Jun 16;7(6):e1002109. doi: 10.1371/journal.pgen.1002109 (PMC3116913; doi:10.1371/journal.pgen.1002109)
Supplement: Table S2 — Genes that elicit an early/cell lethal mixed phenotype when knocked-down by RNAi. See Materials and Methods for a detailed description of scoring criteria. Abbreviations: ne, not embryonic lethal; wt, wildtype. (XLSX) [file pgen.1002109.s008.xlsx]

## Sheet: Supp Table 2 - Early arrest
Gene name	Functional Category	Domain/Function	ASEL	Neurons	Muscle	Gut	Hyp	ASER	ASE
C49H3.8	cell/organelle	Actin-like	-	-	-	-	-
dyci-1	cell/organelle	WD40 (Dynein chain)	-	-	-	-	-
mec-7	cell/organelle	Tubulin	-	-	-	-	-
npp-19	cell/organelle	MPPN (RRM-like)	-	-	-	-	-
npp-8	cell/organelle	Nucleoporin	-	-	-	-	-
npp-9	cell/organelle	Ran-binding protein	-	-	-	-	-	-	ne
pfn-1	cell/organelle	Profilin	-	-	-	-	-	-	ne
T12D8.6	cell/organelle	EF-Hand (myosin)	-	-	-	-	-
tba-2	cell/organelle	Tubulin	-	-	-	-	-	-	ne
tbb-2	cell/organelle	Tubulin	-	-	-	-	-
vps-32.1	cell/organelle	Snf7	-	-	-	-	-
cls-2	cell/organelle	CLASP (microtubule-binding)	-	-	-	+	-
dcn-1	cell/organelle	Neddylation	-	-	-	+	-
rab-5	cell/organelle	RAS	-	-	-	+	-	-	ne
tba-4	cell/organelle	Tubulin	-	-	-	+	-
tpxl-1	cell/organelle		-	-	-	+	-
Y39G10AR.10	cell/organelle		-	-	-	+	-	-	ne
tbb-1	cell/organelle	Tubulin	-	-	-		-
mfap-1	cell/organelle	Microfibrillar-associated	-	-	ne	+	ne	-	ne
ima-2	cell/organelle	Armadilo repeat	-	-
tba-1	cell/organelle	Tubulin	-	-				-	ne
npp-6	cell/organelle	Nucleoporin	-	+	-	-	-	-	+/-
pas-3	cell/organelle	Proteasome	-	+	-	-	-	-	+/-
air-2	chromosome	Kinase	-	-	-	-	-
apc-2	chromosome	Cullin	-	-	-	-	-
C09H10.7	chromosome	Anaphase promoting complex	-	-	-	-	-
cdc-26	chromosome	Anaphase-promoting complex	-	-	-	-	-	+/-	ne
cdk-1	chromosome	Serine/threonine kinase	-	-	-	-	-
cdt-1	chromosome	Replication-licensing factor Cdt1	-	-	-	-	-	-	ne
cin-4	chromosome	DNA topoisomerase IV	-	-	-	-	-
cul-2	chromosome	Neddylation	-	-	-	-	-
emb-27	chromosome	Tetratricopeptide repeat	-	-	-	-	-
emb-30	chromosome	Anaphase-promoting complex/cyclosome	-	-	-	-	-
F10C2.4	chromosome	DNA polymerase delta complex subunit A	-	-	-	-	-
F33H2.5	chromosome	DNA polymerase epsilon	-	-	-	-	-	-	ne
fzy-1	chromosome	WD40	-	-	-	-	-
hcp-3	chromosome	H3	-	-	-	-	-
hcp-6	chromosome	Condensin	-	-	-	-	-
his-33	chromosome	H2A	-	-	-	-	-
his-44	chromosome	H2B	-	-	-	-	-
his-55	chromosome	H3	-	-	-	-	-
icp-1	chromosome	Inner cenromere and ARK binding	-	-	-	-	-	-	ne
ify-1	chromosome	Securin	-	-	-	-	-
kle-2	chromosome	Condensin subunit	-	-	-	-	-
knl-1	chromosome	Kinetochore component	-	-	-	-	-
let-92	chromosome	Serine/threonine protein phosphatase 2A	-	-	-	-	-
mat-2	chromosome		-	-	-	-	-
mat-3	chromosome	Anaphase promoting complex subunit 8	-	-	-	-	-
mcm-2	chromosome	MCM	-	-	-	-	-
mcm-4	chromosome	MCM and AAA	-	-	-	-	-	-	ne
mcm-5	chromosome	MCM	-	-	-	-	-
mcm-6	chromosome	MCM	-	-	-	-	-
mcm-7	chromosome	MC and AAA	-	-	-	-	-
pri-1	chromosome	DNA polymerase alpha-primase subunit C	-	-	-	-	-
pri-2	chromosome	DNA polymerase alpha-Primase subunit C	-	-	-	-	-	-	ne
rfc-3	chromosome	Replication factor C	-	-	-	-	-
rpb-2	chromosome	RNA polymerase II beta subunit	-	-	-	-	-
rpb-7	chromosome	RNA Polymerase II (B) subunit)	-	-	-	-	-	-	ne
sas-6	chromosome	Spindle assembly	-	-	-	-	-
smc-4	chromosome	SMC	-	-	-	-	-
spd-5	chromosome	Colied-coil	-	-	-	-	-	-	ne
top-2	chromosome	DNA topoisomerase type II	-	-	-	-	-
xpo-2	chromosome	CSE	-	-	-	-	-	-	ne
Y46H3C.4	chromosome	DNA topoisomerase IV	-	-	-	-	-
Y47D3A.29	chromosome	Catalytic subunit of DNA polymerase alpha	-	-	-	-	-
Y65B4BR.8	chromosome	GINS	-	-	-	-	-	ne	ne
zyg-11	chromosome	Leucine Rich Repeat	-	-	-	-	-
arp-1	chromosome	Actin	-	-	-	+	-
chk-1	chromosome	Serine/threonine kinase (acts with PLK-1)	-	-	-	+	-
dhc-1	chromosome	Dynein	-	-	-	+	-	-	ne
dnc-1	chromosome	Dynactin	-	-	-	+	-
F12F6.7	chromosome	DNA polymerase delta	-	-	-	+	-
his-12	chromosome	H2A	-	-	-	+
his-32	chromosome	H3	-	-	-	+	-
his-43	chromosome	H2A	-	-	-	+	-
his-68	chromosome	H2A	-	-	-	+	-	-	ne
knl-3	chromosome	Kinetochore protein	-	-	-	+	-
lin-5	chromosome	SMC	-	-	-	+	-
T24C4.5	chromosome	DNA primase	-	-	-	+	-
cyk-4	chromosome	RhoGAP	-	-	-		-
knl-2	chromosome	SANTA	-	-	+	+	ne	-	ne
rpb-11	chromosome	RNA polymerase	-	+	-	-	-	-	-
cul-1	chromosome	Cullin	-	+	-		-	-	+/-
hcp-4	chromosome	Centromere protein	-	ne	+	+	-	-	ne
car-1	chromosome	FFD and TFG	-					-	wt
aco-2	metabolism	Aconitate hydratase	-	-	-	-	-
B0491.5	metabolism	NADH dehydrogenase	-	-	-	-	-	-
cts-1	metabolism	Citrate synthase	-	-	-	-	-
cyp-31A5	metabolism	Cytochrome P450	-	-	-	-	-
emb-8	metabolism	P450 reductase ortholog	-	-	-	-	-
F43G9.1	metabolism	Isocitrate dehydrogenase	-	-	-	-	-	-	ne
LLC1.3	metabolism	Dihydrolipoamide dehydrogenase	-	-	-	-	-
lpin-1	metabolism	LiPIN	-	-	-	-	-
nuo-1	metabolism	NADH-ubiquinone oxidoreductase	-	-	-	-	-
rnr-1	metabolism	Ribonucleotide reductase	-	-	-	-	-
rnr-2	metabolism	Ribonucleotide reductase	-	-	-	-	-
sdhb-1	metabolism	Succinate dehydrogenase	-	-	-	-	-
W01A8.4	metabolism	mitochondrial NADH oxidoreductase	-	-	-	-	ne	-	ne
Y17G9B.4	metabolism	Cyclophilin type isomerase	-	-	-	-	-
aldo-2	metabolism	Fructose-biphosphate aldolase	-	-	-	+	-
C36A4.4	metabolism	UTP-glucose-1-phosphate uridylyltranferase	-	-	-	+	-
cyp-31A1	metabolism	Cytochrome P450 pseudogene	-	-	-	+	-
dut-1	metabolism	dUTPase	-	-	-	+	-
F53A2.7	metabolism	Thiolase	-	-	-	+	-
F56F11.4	metabolism	AAA	-	-	-	+	-
pfd-5	metabolism	Prefoldin	-	-	-	+	-
R05H5.3	metabolism	AhpC/TSA	-	-	-	+	-
unc-32	metabolism	V-ATPase	-	-	-	+	-
mev-1	metabolism	Succinate dehydrogenase	-	-	-		-
pfd-3	metabolism	Prefoldin	-	-	+	+	-	-	ne
F23B12.5	metabolism	Dihydrolipoamide acetyltransferase	-	+	-	-	-	-	-
pqn-95	novel	Poly-Q/N	-	-	-	-	-
C55C3.5	novel	Novel	-	ne	-	-	-	ne	-
deps-1	RNA reg.	P-granule-associated protein	-	-	-	-	-	-	ne
puf-3	RNA reg.	Pumillo family	-	-	-	-	-
sig-7	RNA reg.	RRM	-	-	-	+	-
ego-1	RNA reg.	RNA-directed RNA polymerase	-	ne	+	+	-	-	+/-
rbx-1	signaling	RING box	-	-	-	-	-
ptr-2	signaling	Patched	-	-	-			-	ne
tag-214	signaling	E3 ubiquitin ligase	-	-	-	+	ne	-	ne
ubc-12	signaling	Ubiqutin-conjugating	-	-	+	+	-	-	ne
eft-1	splicing	Elongation factor 2 GTP-binding	-	-	-	-	-
M03F8.3	splicing	HAT repeat (crooked neck ortholog)	-	-	-	-	-
pcf-11	splicing	Polyadenylation factor I/II complex	-	-	-	-	-
prp-21	splicing	Pre-mRNA splicing	-	-	-	-	-
T08A11.2	splicing	Splicing factor 3B subunit 1	-	-	-	-	-
uaf-1	splicing	RRM	-	-	-	-	-
uaf-2	splicing	RRM and ZF - CCCH	-	-	-	-	-
Y46G5A.6	splicing	DEAD and ATPase	-	+	-	-	-	-	+/-
Y48G10A.4	splicing	simiar to INTS8 - Integrator complex subunit	-	+	+	-	-	-	-
sap-49	splicing	U2 snRNP-associated protein (RRM domain)	-	-	-	+	-
R08D7.1	splicing	Pre-mRNA-splicing factor of RES complex	-	-	-	-	-
D1081.8	splicing	SANT	-	+		-		+/-	ne
cbp-1	transcription	Bromodomain and ZF (CBP/P300 homolog)	-	-	-	-	-
psa-1	transcription	MYB	-	-	-	-	-
tlk-1	transcription	Serome/threonine kinas	-	-	-	+	-
cacn-1	transcription	Conserved mid-region of cactin	-	+	-	-	-	-	-
