# Supplementary material for: A Genome-Wide RNAi Screen for Factors Involved in Neuronal Specification in Caenorhabditis elegans
Source: PLoS Genet. 2011 Jun 16;7(6):e1002109. doi: 10.1371/journal.pgen.1002109 (PMC3116913; doi:10.1371/journal.pgen.1002109)
Supplement: Table S3 — COMPASS complex genes regulate ASE asymmetry upstream of the microRNA lsy-6. Detailed scoring of COMPASS complex component RNAi or mutant animals. 1ASEL fate scored with lim-6::gfp(otIs114). 2ASER fate scored with *gcy-5prom::gfp(ntIs1), **gcy-5prom::rfp (otIs220) or ***gcy-5prom::gfp(otIs186). 3Wildtype phenotype for all three ASER reporter strains is 100% intact. 4Scored as young larvae. 5 ASE::lsy-6 is ceh-36prom::lsy-6 (otIs204). 6Ex[lsy-6::yfp] is an extrachromosomal array, otEx4410 Ex[lsy-6::yfp; ttx-3::mcherry]. Only array carrying worms were scored. 7For the ASEL scoring of ash-2 and rbbp-5 RNAi in a wildtype backgroud, RNAi was performed in both a strain containing the lim-6::gfp(otIs114) reporter to match the reporter present in lsy-12(ot154) strain and in a strain containing both the lim-6::gfp(otIs114) and gcy-5::rfp(otIs220) reporter to match the lsy-13(ok1417) strain. No difference was observed and the numbers were pooled. (XLSX) [file pgen.1002109.s009.xlsx]

## Sheet: Sheet1
			ASEL1				ASER2
		C.elegans COMPASS	Disrupted		wt		Disrupted		wt
			0	L=R	L>0	n	0	L=R	0<R	n
		Wild type3	0	0	1	100	0	0	1	100
		lsy-6(ot150)	0.17	0	0.83	158	0	0.26	0.74	60***
Human COMPASS	Protein domain	RNAi PHENOTYPE
ASH2L	PHD + SPRY	ash-2(RNAi); nre-1(hd20) lin-15b(hd126)4	0.03	0.04	0.93	170
		ash-2(RNAi); nre-1(hd20) lin-15b(hd126); lsy-6(ot150)4	0.19	0	0.81	68
DPY30	DPY30	dpy-30(RNAi); nre-1(hd20) lin-15b(hd126)	0.12	0.04	0.84	76
		dpy-30(RNAi); nre-1(hd20) lin-15b(hd126); lsy-6(ot150)	0.79	0	0.21	63
RbBP5	WD40	rbbp-5 RNAi; nre-1(hd20) lin-15b(hd126)4	0.02	0	0.98	56
		rbbp-5 RNAi; nre-1(hd20) lin-15b(hd126)7; lsy-6(ot150)4	0.55	0	0.45	91
SET1A&B	SET + RRM	set-2(RNAi); nre-1(hd20) lin15b(hd126)	0	0	1	64
		set-2(RNAi); nre-1(hd20) lin15b(hd126); lsy-6(ot150)	0.7	0	0.3	71
WDR82	WD40	swd-2.1(RNAi); nre-1(hd20) lin-15b(hd126)	0	0	1	93
		swd-2.1(RNAi); nre-1(hd20) lin-15b(hd126); lsy-6(ot150)	0.66	0	0.34	76
		swd-2.2(RNAi); nre-1(hd20) lin-15b(hd126)	0.02	0	0.98	62
		swd-2.2(RNAi); nre-1(hd20) lin-15b(hd126); lsy-6(ot150)	0.05	0	0.95	96
WDR5	WD40	swd-3.1(RNAi); nre-1(hd20) lin-15b(hd126)	0.02	0	0.98	56
		swd-3.1(RNAi); nre-1(hd20) lin-15b(hd126); lsy-6(ot150)	0.51	0	0.49	102
		MUTANT PHENOTYPE
ASH2L	PHD + SPRY	ash-2(tm1905)	0.49	0	0	165	0	0.68	0.32	112**
DPY30	DPY30	dpy-30(y228)	0.2	0	0.8	90	0	0.58	0.42	106**
		dpy-30(y130)	0.53	0	0.47	85	0	0.56	0.44	45**
RbBP5	WD40	rbbp-5(ot86)	0.22	0	0.78	111	0	0.56	0.44	151*
		rbbp-5(tm3463)	0.34	0.01	0.65	101	0	0.51	0.49	85*
		rbbp-5(tm3530)	0.37	0	0.63	128	0	0.78	0.22	137**
SET1A&B	SET + RRM	set-2(n4589)	0	0	1	103	0	0	1	28***
		set-2(n4589); lsy-6(ot150)	1	0	0	80	0	1	0	119***
		set-2(ok952)	0	0	1	159	0	0	1	24***
		set-2(ok952); lsy-6(ot150)	0.44	0	0.66	94
WDR5	WD40	swd-3.1(ok1417)4	0.05	0	0.95	199	0	0.07	0.93	97**
		EPISTASIS WITH LSY-6
		ASE::lsy-65					1	0	0	100*
		ASE::lsy-6 + rbbp-5(ot86)					1	0	0	59*
		ASE::lsy-6 + rbbp-5(tm3463)					0.99	0	0.01	118*
		EFFECT ON LSY-6 EXPRESSION
		Ex[lsy-6::yfp]6	0	0	1	60
		Ex[lsy-6::yfp]; ash-2(tm1905)	1	0	0	74
		Ex[lsy-6::yfp]; rbbp-5(tm3463)	1	0	0	52
		SYNERGY WITH LSY-12 and LSY-13
		ash-2(RNAi)7	0.01	0.02	0.97	188	0	0.01	0.99	264*
		rbbp-5(RNAi)7	0.04	0	0.96	223	0	0.02	0.98	247*
		control(RNAi); lsy-12(ot154)	0.38	0	0.62	133
		ash-2(RNAi); lsy-12(ot154)	0.98	0	0.02	112
		rbbp-5(RNAi); lsy-12(ot154)	0.96	0	0.04	107
		control(RNAi); lsy-13(ok1475)	0.49	0	0.51	209
		ash-2(RNAi); lsy-13(ok1475)	0.85	0	0.15	227
		rbbp-5(RNAi); lsy-13(ok1475)	0.96	0	0.04	115
		control(RNAi); ceh-36(ot79)					0	0.37	0.63	101*
		ash-2(RNAi); ceh-36(ot79)					0	0.55	0.45	226*
		rbbp-5(RNAi); ceh-36(ot79)					0	0.59	0.41	221*
		control(RNAi); rbbp-5(tm3463)	0.58	0	0.42	74
		ash-2(RNAi); rbbp-5(tm3463)	0.57	0	0.43	105
